# Supplementary material for: Selective bacterial separation of critical metals: towards a sustainable method for recycling lithium ion batteries
Source: Green Chem. 2022 Oct 17;24(21):8512–22. doi: 10.1039/d2gc02450k (PMC9621301; doi:10.1039/d2gc02450k)
Supplement: GC-024-D2GC02450K-s002 [file GC-024-D2GC02450K-s002.xy]

    5.000000   4787.000000
    5.032424   4539.000000
    5.064848   4245.000000
    5.097272   4254.000000
    5.129696   4022.000000
    5.162120   4015.000000
    5.194544   3874.000000
    5.226968   3862.000000
    5.259392   3833.000000
    5.291816   3778.000000
    5.324240   3755.000000
    5.356664   3854.000000
    5.389088   3675.000000
    5.421512   3642.000000
    5.453936   3638.000000
    5.486360   3538.000000
    5.518784   3567.000000
    5.551208   3489.000000
    5.583632   3547.000000
    5.616056   3510.000000
    5.648480   3535.000000
    5.680904   3567.000000
    5.713328   3399.000000
    5.745752   3418.000000
    5.778176   3387.000000
    5.810600   3405.000000
    5.843024   3330.000000
    5.875448   3275.000000
    5.907872   3227.000000
    5.940296   3493.000000
    5.972720   3337.000000
    6.005144   3274.000000
    6.037568   3163.000000
    6.069992   3347.000000
    6.102416   3202.000000
    6.134840   3219.000000
    6.167264   3188.000000
    6.199688   3280.000000
    6.232112   3203.000000
    6.264536   3234.000000
    6.296960   3174.000000
    6.329384   3188.000000
    6.361808   3335.000000
    6.394232   3226.000000
    6.426656   3222.000000
    6.459080   3319.000000
    6.491504   3121.000000
    6.523928   3223.000000
    6.556352   3083.000000
    6.588776   3044.000000
    6.621200   3233.000000
    6.653624   3209.000000
    6.686048   3167.000000
    6.718472   3163.000000
    6.750896   3166.000000
    6.783320   3177.000000
    6.815744   3248.000000
    6.848168   3243.000000
    6.880592   3130.000000
    6.913016   3187.000000
    6.945440   3110.000000
    6.977864   3152.000000
    7.010288   3147.000000
    7.042712   3246.000000
    7.075136   3208.000000
    7.107560   3072.000000
    7.139984   3155.000000
    7.172408   3167.000000
    7.204832   3125.000000
    7.237256   3169.000000
    7.269680   3163.000000
    7.302104   3196.000000
    7.334528   3088.000000
    7.366952   3115.000000
    7.399376   3159.000000
    7.431800   3193.000000
    7.464224   3187.000000
    7.496648   3128.000000
    7.529072   3165.000000
    7.561496   3059.000000
    7.593920   3148.000000
    7.626344   3167.000000
    7.658768   3097.000000
    7.691192   3188.000000
    7.723616   3120.000000
    7.756040   3238.000000
    7.788464   3169.000000
    7.820888   3184.000000
    7.853312   3130.000000
    7.885736   3071.000000
    7.918160   3211.000000
    7.950584   3163.000000
    7.983008   3129.000000
    8.015432   3083.000000
    8.047856   3183.000000
    8.080280   3120.000000
    8.112704   3138.000000
    8.145128   3113.000000
    8.177552   3111.000000
    8.209976   3242.000000
    8.242400   3182.000000
    8.274824   3067.000000
    8.307248   3125.000000
    8.339672   3241.000000
    8.372096   3087.000000
    8.404520   3079.000000
    8.436944   3112.000000
    8.469368   3181.000000
    8.501792   3094.000000
    8.534216   3125.000000
    8.566640   3083.000000
    8.599064   3170.000000
    8.631488   3099.000000
    8.663912   3050.000000
    8.696336   3082.000000
    8.728760   3103.000000
    8.761184   3157.000000
    8.793608   3151.000000
    8.826032   3113.000000
    8.858456   3022.000000
    8.890880   3161.000000
    8.923304   3075.000000
    8.955728   3113.000000
    8.988152   3072.000000
    9.020576   3130.000000
    9.053000   3227.000000
    9.085424   3081.000000
    9.117848   3193.000000
    9.150272   3165.000000
    9.182696   3161.000000
    9.215120   3106.000000
    9.247544   3175.000000
    9.279968   3103.000000
    9.312392   3155.000000
    9.344816   3162.000000
    9.377240   3161.000000
    9.409664   3207.000000
    9.442088   3047.000000
    9.474512   3216.000000
    9.506936   3081.000000
    9.539360   3119.000000
    9.571784   3148.000000
    9.604208   3131.000000
    9.636632   3145.000000
    9.669056   3124.000000
    9.701480   3037.000000
    9.733904   3195.000000
    9.766328   3201.000000
    9.798752   3106.000000
    9.831176   3134.000000
    9.863600   3099.000000
    9.896024   3070.000000
    9.928448   3147.000000
    9.960872   3182.000000
    9.993296   3214.000000
   10.025720   3106.000000
   10.058144   3267.000000
   10.090568   3119.000000
   10.122992   3091.000000
   10.155416   3020.000000
   10.187840   3199.000000
   10.220264   3080.000000
   10.252688   3033.000000
   10.285112   3211.000000
   10.317536   3171.000000
   10.349960   3106.000000
   10.382384   3029.000000
   10.414808   3167.000000
   10.447232   3130.000000
   10.479656   3193.000000
   10.512080   2993.000000
   10.544504   3197.000000
   10.576928   3075.000000
   10.609352   3112.000000
   10.641776   2951.000000
   10.674200   3153.000000
   10.706624   3031.000000
   10.739048   3075.000000
   10.771472   3125.000000
   10.803896   3243.000000
   10.836320   3131.000000
   10.868744   3162.000000
   10.901168   3085.000000
   10.933592   3107.000000
   10.966016   3136.000000
   10.998440   3214.000000
   11.030864   3047.000000
   11.063288   3184.000000
   11.095712   3061.000000
   11.128136   3163.000000
   11.160560   3070.000000
   11.192984   3079.000000
   11.225408   3017.000000
   11.257832   3162.000000
   11.290256   3110.000000
   11.322680   3194.000000
   11.355104   2997.000000
   11.387528   3056.000000
   11.419952   3148.000000
   11.452376   3111.000000
   11.484800   3149.000000
   11.517224   3202.000000
   11.549648   3144.000000
   11.582072   3066.000000
   11.614496   3082.000000
   11.646920   3097.000000
   11.679344   3036.000000
   11.711768   3088.000000
   11.744192   3060.000000
   11.776616   3116.000000
   11.809040   3067.000000
   11.841464   2984.000000
   11.873888   3043.000000
   11.906312   3103.000000
   11.938736   3111.000000
   11.971160   3076.000000
   12.003584   3122.000000
   12.036008   3151.000000
   12.068432   3046.000000
   12.100856   3232.000000
   12.133280   3019.000000
   12.165704   3167.000000
   12.198128   3024.000000
   12.230552   3066.000000
   12.262976   3114.000000
   12.295400   3139.000000
   12.327824   3010.000000
   12.360248   3097.000000
   12.392672   3004.000000
   12.425096   3188.000000
   12.457520   3131.000000
   12.489944   2991.000000
   12.522368   3062.000000
   12.554792   3097.000000
   12.587216   3017.000000
   12.619640   3037.000000
   12.652064   3124.000000
   12.684488   3156.000000
   12.716912   3037.000000
   12.749336   3122.000000
   12.781760   3158.000000
   12.814184   3033.000000
   12.846608   3073.000000
   12.879032   3191.000000
   12.911456   3163.000000
   12.943880   3195.000000
   12.976304   3168.000000
   13.008728   3065.000000
   13.041152   3099.000000
   13.073576   3027.000000
   13.106000   3042.000000
   13.138424   3153.000000
   13.170848   3102.000000
   13.203272   3090.000000
   13.235696   3148.000000
   13.268120   3067.000000
   13.300544   3069.000000
   13.332968   3148.000000
   13.365392   3137.000000
   13.397816   3123.000000
   13.430240   3000.000000
   13.462664   3065.000000
   13.495088   3037.000000
   13.527512   3155.000000
   13.559936   3064.000000
   13.592360   3139.000000
   13.624784   3117.000000
   13.657208   3078.000000
   13.689632   3118.000000
   13.722056   3013.000000
   13.754480   2948.000000
   13.786904   3017.000000
   13.819328   3073.000000
   13.851752   3136.000000
   13.884176   3045.000000
   13.916600   3077.000000
   13.949024   3062.000000
   13.981448   3077.000000
   14.013872   2991.000000
   14.046296   3074.000000
   14.078720   3078.000000
   14.111144   3123.000000
   14.143568   3190.000000
   14.175992   2981.000000
   14.208416   3086.000000
   14.240840   3114.000000
   14.273264   3011.000000
   14.305688   3107.000000
   14.338112   3009.000000
   14.370536   3095.000000
   14.402960   3048.000000
   14.435384   3047.000000
   14.467808   3062.000000
   14.500232   3070.000000
   14.532656   3068.000000
   14.565080   2980.000000
   14.597504   3099.000000
   14.629928   3150.000000
   14.662352   3034.000000
   14.694776   3117.000000
   14.727200   3105.000000
   14.759624   3074.000000
   14.792048   3110.000000
   14.824472   3248.000000
   14.856896   3018.000000
   14.889320   2981.000000
   14.921744   3093.000000
   14.954168   2985.000000
   14.986592   3138.000000
   15.019016   3094.000000
   15.051440   3091.000000
   15.083864   3131.000000
   15.116288   3145.000000
   15.148712   3063.000000
   15.181136   3109.000000
   15.213560   3024.000000
   15.245984   3107.000000
   15.278408   3153.000000
   15.310832   3098.000000
   15.343256   3185.000000
   15.375680   3109.000000
   15.408104   2986.000000
   15.440528   3126.000000
   15.472952   3095.000000
   15.505376   3042.000000
   15.537800   3178.000000
   15.570224   3096.000000
   15.602648   3056.000000
   15.635072   3007.000000
   15.667496   3033.000000
   15.699920   3067.000000
   15.732344   3087.000000
   15.764768   3090.000000
   15.797192   3083.000000
   15.829616   3045.000000
   15.862040   3088.000000
   15.894464   3053.000000
   15.926888   3069.000000
   15.959312   3124.000000
   15.991736   3147.000000
   16.024160   2977.000000
   16.056584   2991.000000
   16.089008   2962.000000
   16.121432   3145.000000
   16.153856   3114.000000
   16.186280   3077.000000
   16.218704   3024.000000
   16.251128   3063.000000
   16.283552   3159.000000
   16.315976   2989.000000
   16.348400   3064.000000
   16.380824   3016.000000
   16.413248   2878.000000
   16.445672   3051.000000
   16.478096   3052.000000
   16.510520   3099.000000
   16.542944   3061.000000
   16.575368   3027.000000
   16.607792   3015.000000
   16.640216   3117.000000
   16.672640   3113.000000
   16.705064   3062.000000
   16.737488   2947.000000
   16.769912   3122.000000
   16.802336   3034.000000
   16.834760   3135.000000
   16.867184   3048.000000
   16.899608   3137.000000
   16.932032   3129.000000
   16.964456   3032.000000
   16.996880   3076.000000
   17.029304   3062.000000
   17.061728   3041.000000
   17.094152   2968.000000
   17.126576   3011.000000
   17.159000   2996.000000
   17.191424   3028.000000
   17.223848   3078.000000
   17.256272   3049.000000
   17.288696   3085.000000
   17.321120   3050.000000
   17.353544   3125.000000
   17.385968   3164.000000
   17.418392   3101.000000
   17.450816   3032.000000
   17.483240   3112.000000
   17.515664   3098.000000
   17.548088   3084.000000
   17.580512   2971.000000
   17.612936   3081.000000
   17.645360   3048.000000
   17.677784   3199.000000
   17.710208   3054.000000
   17.742632   3007.000000
   17.775056   3036.000000
   17.807480   3087.000000
   17.839904   3166.000000
   17.872328   3013.000000
   17.904752   3030.000000
   17.937176   3164.000000
   17.969600   3039.000000
   18.002024   3089.000000
   18.034448   3048.000000
   18.066872   3051.000000
   18.099296   3077.000000
   18.131720   3077.000000
   18.164144   3080.000000
   18.196568   3093.000000
   18.228992   3013.000000
   18.261416   3082.000000
   18.293840   3155.000000
   18.326264   2994.000000
   18.358688   3083.000000
   18.391112   3055.000000
   18.423536   3068.000000
   18.455960   3071.000000
   18.488384   3065.000000
   18.520808   3078.000000
   18.553232   3140.000000
   18.585656   3091.000000
   18.618080   3068.000000
   18.650504   3067.000000
   18.682928   3065.000000
   18.715352   3047.000000
   18.747776   3059.000000
   18.780200   3165.000000
   18.812624   3134.000000
   18.845048   3120.000000
   18.877472   3086.000000
   18.909896   3072.000000
   18.942320   3014.000000
   18.974744   3012.000000
   19.007168   3155.000000
   19.039592   3018.000000
   19.072016   3148.000000
   19.104440   3086.000000
   19.136864   3035.000000
   19.169288   3144.000000
   19.201712   3100.000000
   19.234136   3053.000000
   19.266560   3105.000000
   19.298984   3022.000000
   19.331408   3033.000000
   19.363832   3105.000000
   19.396256   3076.000000
   19.428680   2986.000000
   19.461104   3140.000000
   19.493528   3107.000000
   19.525952   2952.000000
   19.558376   3086.000000
   19.590800   3088.000000
   19.623224   3022.000000
   19.655648   3101.000000
   19.688072   3156.000000
   19.720496   3032.000000
   19.752920   3128.000000
   19.785344   2998.000000
   19.817768   3218.000000
   19.850192   2967.000000
   19.882616   3097.000000
   19.915040   3062.000000
   19.947464   3170.000000
   19.979888   3014.000000
   20.012312   3163.000000
   20.044736   3122.000000
   20.077160   3048.000000
   20.109584   3132.000000
   20.142008   2976.000000
   20.174432   3293.000000
   20.206856   3123.000000
   20.239280   3052.000000
   20.271704   3071.000000
   20.304128   3085.000000
   20.336552   3154.000000
   20.368976   3171.000000
   20.401400   3067.000000
   20.433824   3065.000000
   20.466248   2999.000000
   20.498672   3081.000000
   20.531096   3133.000000
   20.563520   2995.000000
   20.595944   3162.000000
   20.628368   3059.000000
   20.660792   3085.000000
   20.693216   3095.000000
   20.725640   3099.000000
   20.758064   3122.000000
   20.790488   3172.000000
   20.822912   3120.000000
   20.855336   3176.000000
   20.887760   3106.000000
   20.920184   3038.000000
   20.952608   3199.000000
   20.985032   3154.000000
   21.017456   2990.000000
   21.049880   3110.000000
   21.082304   3009.000000
   21.114728   3032.000000
   21.147152   3139.000000
   21.179576   3103.000000
   21.212000   3122.000000
   21.244424   3100.000000
   21.276848   2997.000000
   21.309272   3003.000000
   21.341696   3102.000000
   21.374120   3093.000000
   21.406544   3074.000000
   21.438968   3093.000000
   21.471392   2985.000000
   21.503816   3058.000000
   21.536240   3093.000000
   21.568664   3086.000000
   21.601088   3127.000000
   21.633512   3038.000000
   21.665936   3153.000000
   21.698360   3054.000000
   21.730784   3227.000000
   21.763208   3104.000000
   21.795632   3022.000000
   21.828056   3122.000000
   21.860480   3048.000000
   21.892904   3196.000000
   21.925328   3145.000000
   21.957752   3041.000000
   21.990176   3022.000000
   22.022600   3160.000000
   22.055024   3008.000000
   22.087448   3110.000000
   22.119872   3075.000000
   22.152296   3107.000000
   22.184720   3111.000000
   22.217144   3173.000000
   22.249568   3079.000000
   22.281992   3118.000000
   22.314416   3017.000000
   22.346840   3129.000000
   22.379264   3007.000000
   22.411688   3111.000000
   22.444112   3096.000000
   22.476536   3086.000000
   22.508960   3077.000000
   22.541384   3157.000000
   22.573808   3022.000000
   22.606232   3180.000000
   22.638656   3078.000000
   22.671080   3066.000000
   22.703504   3211.000000
   22.735928   3067.000000
   22.768352   3143.000000
   22.800776   3076.000000
   22.833200   3172.000000
   22.865624   3097.000000
   22.898048   3201.000000
   22.930472   3082.000000
   22.962896   3160.000000
   22.995320   2915.000000
   23.027744   3158.000000
   23.060168   3027.000000
   23.092592   3093.000000
   23.125016   3194.000000
   23.157440   3101.000000
   23.189864   3178.000000
   23.222288   3142.000000
   23.254712   3156.000000
   23.287136   3215.000000
   23.319560   3056.000000
   23.351984   3235.000000
   23.384408   3220.000000
   23.416832   3114.000000
   23.449256   3184.000000
   23.481680   3124.000000
   23.514104   3229.000000
   23.546528   3163.000000
   23.578952   3117.000000
   23.611376   3265.000000
   23.643800   3147.000000
   23.676224   3181.000000
   23.708648   3216.000000
   23.741072   3299.000000
   23.773496   3221.000000
   23.805920   3340.000000
   23.838344   3190.000000
   23.870768   3202.000000
   23.903192   3158.000000
   23.935616   3244.000000
   23.968040   3296.000000
   24.000464   3220.000000
   24.032888   3316.000000
   24.065312   3279.000000
   24.097736   3296.000000
   24.130160   3415.000000
   24.162584   3535.000000
   24.195008   3448.000000
   24.227432   3394.000000
   24.259856   3561.000000
   24.292280   3732.000000
   24.324704   3673.000000
   24.357128   3675.000000
   24.389552   3705.000000
   24.421976   3617.000000
   24.454400   3668.000000
   24.486824   3525.000000
   24.519248   3548.000000
   24.551672   3556.000000
   24.584096   3459.000000
   24.616520   3272.000000
   24.648944   3427.000000
   24.681368   3426.000000
   24.713792   3390.000000
   24.746216   3283.000000
   24.778640   3319.000000
   24.811064   3255.000000
   24.843488   3174.000000
   24.875912   3190.000000
   24.908336   3167.000000
   24.940760   3167.000000
   24.973184   3332.000000
   25.005608   3039.000000
   25.038032   3127.000000
   25.070456   3243.000000
   25.102880   3135.000000
   25.135304   3131.000000
   25.167728   3127.000000
   25.200152   3094.000000
   25.232576   3164.000000
   25.265000   3174.000000
   25.297424   3125.000000
   25.329848   3213.000000
   25.362272   3177.000000
   25.394696   3224.000000
   25.427120   3153.000000
   25.459544   3100.000000
   25.491968   3050.000000
   25.524392   3109.000000
   25.556816   3117.000000
   25.589240   3281.000000
   25.621664   3093.000000
   25.654088   3137.000000
   25.686512   3124.000000
   25.718936   3110.000000
   25.751360   3114.000000
   25.783784   3075.000000
   25.816208   3160.000000
   25.848632   3232.000000
   25.881056   3121.000000
   25.913480   3096.000000
   25.945904   3130.000000
   25.978328   3077.000000
   26.010752   3021.000000
   26.043176   3128.000000
   26.075600   3007.000000
   26.108024   2969.000000
   26.140448   3120.000000
   26.172872   3150.000000
   26.205296   3222.000000
   26.237720   3202.000000
   26.270144   3119.000000
   26.302568   3169.000000
   26.334992   2991.000000
   26.367416   3116.000000
   26.399840   3160.000000
   26.432264   3205.000000
   26.464688   3177.000000
   26.497112   3037.000000
   26.529536   3123.000000
   26.561960   3134.000000
   26.594384   3140.000000
   26.626808   3173.000000
   26.659232   3047.000000
   26.691656   3090.000000
   26.724080   3082.000000
   26.756504   3192.000000
   26.788928   3022.000000
   26.821352   3114.000000
   26.853776   3014.000000
   26.886200   3085.000000
   26.918624   3122.000000
   26.951048   3204.000000
   26.983472   3120.000000
   27.015896   3114.000000
   27.048320   3152.000000
   27.080744   3110.000000
   27.113168   3105.000000
   27.145592   3058.000000
   27.178016   3207.000000
   27.210440   3144.000000
   27.242864   3202.000000
   27.275288   3036.000000
   27.307712   3260.000000
   27.340136   3132.000000
   27.372560   3050.000000
   27.404984   3150.000000
   27.437408   3106.000000
   27.469832   3147.000000
   27.502256   3102.000000
   27.534680   3033.000000
   27.567104   3071.000000
   27.599528   3153.000000
   27.631952   3117.000000
   27.664376   3137.000000
   27.696800   3120.000000
   27.729224   3164.000000
   27.761648   3089.000000
   27.794072   3167.000000
   27.826496   3047.000000
   27.858920   3097.000000
   27.891344   3150.000000
   27.923768   3038.000000
   27.956192   3088.000000
   27.988616   3081.000000
   28.021040   2979.000000
   28.053464   3171.000000
   28.085888   3091.000000
   28.118312   3036.000000
   28.150736   3009.000000
   28.183160   3125.000000
   28.215584   3057.000000
   28.248008   3110.000000
   28.280432   3035.000000
   28.312856   3132.000000
   28.345280   3191.000000
   28.377704   3207.000000
   28.410128   3042.000000
   28.442552   3162.000000
   28.474976   3165.000000
   28.507400   3132.000000
   28.539824   3136.000000
   28.572248   3198.000000
   28.604672   3102.000000
   28.637096   2997.000000
   28.669520   3072.000000
   28.701944   3077.000000
   28.734368   3138.000000
   28.766792   3157.000000
   28.799216   3081.000000
   28.831640   3123.000000
   28.864064   3098.000000
   28.896488   3182.000000
   28.928912   3191.000000
   28.961336   3091.000000
   28.993760   3112.000000
   29.026184   3162.000000
   29.058608   3150.000000
   29.091032   3072.000000
   29.123456   3135.000000
   29.155880   3145.000000
   29.188304   3045.000000
   29.220728   3112.000000
   29.253152   3149.000000
   29.285576   3152.000000
   29.318000   3133.000000
   29.350424   3159.000000
   29.382848   3164.000000
   29.415272   3134.000000
   29.447696   3217.000000
   29.480120   3085.000000
   29.512544   3205.000000
   29.544968   3127.000000
   29.577392   3143.000000
   29.609816   3245.000000
   29.642240   3145.000000
   29.674664   3236.000000
   29.707088   3088.000000
   29.739512   3182.000000
   29.771936   3261.000000
   29.804360   3136.000000
   29.836784   3243.000000
   29.869208   3267.000000
   29.901632   3134.000000
   29.934056   3168.000000
   29.966480   3146.000000
   29.998904   3284.000000
   30.031328   3181.000000
   30.063752   3180.000000
   30.096176   3261.000000
   30.128600   3073.000000
   30.161024   3213.000000
   30.193448   3300.000000
   30.225872   3256.000000
   30.258296   3312.000000
   30.290720   3276.000000
   30.323144   3274.000000
   30.355568   3287.000000
   30.387992   3364.000000
   30.420416   3354.000000
   30.452840   3418.000000
   30.485264   3401.000000
   30.517688   3325.000000
   30.550112   3334.000000
   30.582536   3336.000000
   30.614960   3457.000000
   30.647384   3359.000000
   30.679808   3476.000000
   30.712232   3410.000000
   30.744656   3453.000000
   30.777080   3443.000000
   30.809504   3397.000000
   30.841928   3531.000000
   30.874352   3610.000000
   30.906776   3524.000000
   30.939200   3591.000000
   30.971624   3572.000000
   31.004048   3759.000000
   31.036472   3620.000000
   31.068896   3930.000000
   31.101320   3873.000000
   31.133744   3917.000000
   31.166168   3954.000000
   31.198592   4054.000000
   31.231016   4127.000000
   31.263440   4247.000000
   31.295864   4288.000000
   31.328288   4631.000000
   31.360712   4694.000000
   31.393136   4933.000000
   31.425560   5035.000000
   31.457984   5106.000000
   31.490408   5150.000000
   31.522832   5151.000000
   31.555256   5109.000000
   31.587680   4912.000000
   31.620104   4859.000000
   31.652528   4679.000000
   31.684952   4718.000000
   31.717376   4623.000000
   31.749800   4362.000000
   31.782224   4360.000000
   31.814648   4164.000000
   31.847072   4108.000000
   31.879496   3898.000000
   31.911920   3921.000000
   31.944344   3818.000000
   31.976768   3645.000000
   32.009192   3606.000000
   32.041616   3589.000000
   32.074040   3513.000000
   32.106464   3577.000000
   32.138888   3605.000000
   32.171312   3459.000000
   32.203736   3489.000000
   32.236160   3409.000000
   32.268584   3388.000000
   32.301008   3378.000000
   32.333432   3437.000000
   32.365856   3371.000000
   32.398280   3297.000000
   32.430704   3279.000000
   32.463128   3368.000000
   32.495552   3286.000000
   32.527976   3332.000000
   32.560400   3328.000000
   32.592824   3327.000000
   32.625248   3241.000000
   32.657672   3243.000000
   32.690096   3256.000000
   32.722520   3337.000000
   32.754944   3249.000000
   32.787368   3222.000000
   32.819792   3263.000000
   32.852216   3168.000000
   32.884640   3250.000000
   32.917064   3168.000000
   32.949488   3166.000000
   32.981912   3221.000000
   33.014336   3184.000000
   33.046760   3168.000000
   33.079184   3127.000000
   33.111608   3186.000000
   33.144032   3166.000000
   33.176456   3147.000000
   33.208880   3145.000000
   33.241304   3231.000000
   33.273728   3242.000000
   33.306152   3223.000000
   33.338576   3124.000000
   33.371000   3217.000000
   33.403424   3125.000000
   33.435848   3219.000000
   33.468272   3083.000000
   33.500696   3144.000000
   33.533120   3102.000000
   33.565544   3144.000000
   33.597968   3198.000000
   33.630392   3171.000000
   33.662816   3183.000000
   33.695240   3112.000000
   33.727664   2986.000000
   33.760088   3140.000000
   33.792512   3084.000000
   33.824936   3147.000000
   33.857360   3128.000000
   33.889784   3123.000000
   33.922208   3105.000000
   33.954632   3144.000000
   33.987056   3010.000000
   34.019480   3071.000000
   34.051904   3084.000000
   34.084328   3088.000000
   34.116752   3183.000000
   34.149176   3079.000000
   34.181600   3136.000000
   34.214024   3068.000000
   34.246448   3065.000000
   34.278872   3017.000000
   34.311296   3248.000000
   34.343720   3138.000000
   34.376144   3101.000000
   34.408568   3153.000000
   34.440992   3085.000000
   34.473416   3175.000000
   34.505840   3140.000000
   34.538264   3185.000000
   34.570688   3082.000000
   34.603112   3218.000000
   34.635536   3105.000000
   34.667960   3108.000000
   34.700384   3198.000000
   34.732808   3120.000000
   34.765232   3139.000000
   34.797656   3177.000000
   34.830080   3079.000000
   34.862504   3135.000000
   34.894928   3105.000000
   34.927352   3073.000000
   34.959776   3119.000000
   34.992200   3095.000000
   35.024624   3116.000000
   35.057048   3083.000000
   35.089472   3031.000000
   35.121896   3090.000000
   35.154320   3123.000000
   35.186744   3043.000000
   35.219168   3180.000000
   35.251592   3079.000000
   35.284016   3121.000000
   35.316440   3107.000000
   35.348864   3100.000000
   35.381288   3010.000000
   35.413712   3047.000000
   35.446136   3158.000000
   35.478560   3033.000000
   35.510984   3217.000000
   35.543408   3156.000000
   35.575832   3015.000000
   35.608256   3087.000000
   35.640680   3088.000000
   35.673104   3217.000000
   35.705528   3074.000000
   35.737952   3069.000000
   35.770376   3002.000000
   35.802800   3037.000000
   35.835224   3187.000000
   35.867648   3150.000000
   35.900072   3083.000000
   35.932496   3001.000000
   35.964920   3030.000000
   35.997344   3062.000000
   36.029768   3091.000000
   36.062192   3085.000000
   36.094616   3109.000000
   36.127040   3204.000000
   36.159464   3116.000000
   36.191888   3096.000000
   36.224312   3163.000000
   36.256736   3169.000000
   36.289160   3109.000000
   36.321584   3138.000000
   36.354008   3106.000000
   36.386432   3104.000000
   36.418856   3100.000000
   36.451280   3114.000000
   36.483704   3153.000000
   36.516128   3143.000000
   36.548552   3030.000000
   36.580976   3115.000000
   36.613400   3099.000000
   36.645824   3088.000000
   36.678248   3102.000000
   36.710672   3153.000000
   36.743096   3077.000000
   36.775520   3243.000000
   36.807944   3180.000000
   36.840368   3155.000000
   36.872792   3119.000000
   36.905216   3161.000000
   36.937640   3086.000000
   36.970064   3165.000000
   37.002488   3101.000000
   37.034912   3103.000000
   37.067336   3182.000000
   37.099760   3235.000000
   37.132184   3151.000000
   37.164608   3208.000000
   37.197032   3135.000000
   37.229456   3174.000000
   37.261880   3078.000000
   37.294304   3222.000000
   37.326728   3229.000000
   37.359152   3209.000000
   37.391576   3284.000000
   37.424000   3315.000000
   37.456424   3248.000000
   37.488848   3443.000000
   37.521272   3358.000000
   37.553696   3387.000000
   37.586120   3421.000000
   37.618544   3266.000000
   37.650968   3340.000000
   37.683392   3343.000000
   37.715816   3270.000000
   37.748240   3181.000000
   37.780664   3323.000000
   37.813088   3248.000000
   37.845512   3223.000000
   37.877936   3308.000000
   37.910360   3295.000000
   37.942784   3125.000000
   37.975208   3181.000000
   38.007632   3178.000000
   38.040056   3175.000000
   38.072480   3191.000000
   38.104904   3147.000000
   38.137328   3113.000000
   38.169752   3170.000000
   38.202176   3035.000000
   38.234600   3124.000000
   38.267024   3099.000000
   38.299448   3102.000000
   38.331872   3120.000000
   38.364296   3124.000000
   38.396720   3134.000000
   38.429144   3041.000000
   38.461568   3124.000000
   38.493992   3078.000000
   38.526416   3108.000000
   38.558840   3070.000000
   38.591264   3115.000000
   38.623688   3138.000000
   38.656112   3068.000000
   38.688536   3152.000000
   38.720960   3127.000000
   38.753384   3079.000000
   38.785808   3098.000000
   38.818232   2974.000000
   38.850656   3031.000000
   38.883080   3156.000000
   38.915504   3155.000000
   38.947928   3113.000000
   38.980352   3017.000000
   39.012776   2988.000000
   39.045200   3087.000000
   39.077624   3070.000000
   39.110048   3048.000000
   39.142472   3115.000000
   39.174896   3112.000000
   39.207320   3079.000000
   39.239744   3161.000000
   39.272168   3165.000000
   39.304592   3089.000000
   39.337016   3071.000000
   39.369440   3088.000000
   39.401864   3053.000000
   39.434288   3150.000000
   39.466712   3147.000000
   39.499136   3120.000000
   39.531560   3082.000000
   39.563984   3094.000000
   39.596408   3130.000000
   39.628832   3126.000000
   39.661256   3094.000000
   39.693680   3162.000000
   39.726104   3062.000000
   39.758528   3097.000000
   39.790952   3077.000000
   39.823376   3036.000000
   39.855800   3071.000000
   39.888224   3109.000000
   39.920648   3092.000000
   39.953072   3174.000000
   39.985496   3147.000000
   40.017920   3191.000000
   40.050344   3047.000000
   40.082768   3092.000000
   40.115192   3135.000000
   40.147616   3219.000000
   40.180040   3172.000000
   40.212464   3121.000000
   40.244888   3141.000000
   40.277312   3006.000000
   40.309736   3039.000000
   40.342160   3055.000000
   40.374584   3066.000000
   40.407008   3190.000000
   40.439432   3159.000000
   40.471856   3143.000000
   40.504280   3083.000000
   40.536704   3143.000000
   40.569128   3212.000000
   40.601552   3033.000000
   40.633976   3102.000000
   40.666400   3231.000000
   40.698824   3091.000000
   40.731248   3150.000000
   40.763672   3091.000000
   40.796096   3134.000000
   40.828520   3144.000000
   40.860944   3186.000000
   40.893368   3184.000000
   40.925792   3149.000000
   40.958216   3237.000000
   40.990640   3246.000000
   41.023064   3156.000000
   41.055488   3247.000000
   41.087912   3248.000000
   41.120336   3281.000000
   41.152760   3163.000000
   41.185184   3352.000000
   41.217608   3196.000000
   41.250032   3209.000000
   41.282456   3299.000000
   41.314880   3237.000000
   41.347304   3449.000000
   41.379728   3371.000000
   41.412152   3432.000000
   41.444576   3461.000000
   41.477000   3322.000000
   41.509424   3432.000000
   41.541848   3377.000000
   41.574272   3420.000000
   41.606696   3320.000000
   41.639120   3471.000000
   41.671544   3347.000000
   41.703968   3403.000000
   41.736392   3283.000000
   41.768816   3359.000000
   41.801240   3282.000000
   41.833664   3241.000000
   41.866088   3295.000000
   41.898512   3190.000000
   41.930936   3227.000000
   41.963360   3191.000000
   41.995784   3210.000000
   42.028208   3163.000000
   42.060632   3130.000000
   42.093056   3141.000000
   42.125480   3071.000000
   42.157904   3184.000000
   42.190328   3108.000000
   42.222752   3094.000000
   42.255176   3087.000000
   42.287600   3225.000000
   42.320024   3123.000000
   42.352448   3120.000000
   42.384872   3144.000000
   42.417296   3078.000000
   42.449720   3056.000000
   42.482144   2994.000000
   42.514568   3080.000000
   42.546992   3172.000000
   42.579416   3212.000000
   42.611840   3078.000000
   42.644264   3116.000000
   42.676688   3094.000000
   42.709112   3083.000000
   42.741536   2986.000000
   42.773960   3087.000000
   42.806384   3085.000000
   42.838808   3096.000000
   42.871232   3056.000000
   42.903656   3056.000000
   42.936080   3092.000000
   42.968504   3214.000000
   43.000928   3152.000000
   43.033352   3128.000000
   43.065776   3129.000000
   43.098200   3154.000000
   43.130624   3133.000000
   43.163048   3103.000000
   43.195472   3075.000000
   43.227896   3121.000000
   43.260320   3023.000000
   43.292744   3050.000000
   43.325168   3120.000000
   43.357592   3052.000000
   43.390016   3125.000000
   43.422440   3046.000000
   43.454864   3097.000000
   43.487288   3028.000000
   43.519712   3054.000000
   43.552136   3002.000000
   43.584560   3029.000000
   43.616984   3069.000000
   43.649408   3014.000000
   43.681832   3049.000000
   43.714256   3097.000000
   43.746680   2991.000000
   43.779104   3101.000000
   43.811528   3158.000000
   43.843952   3111.000000
   43.876376   3085.000000
   43.908800   3119.000000
   43.941224   3086.000000
   43.973648   3103.000000
   44.006072   3050.000000
   44.038496   3044.000000
   44.070920   3152.000000
   44.103344   3136.000000
   44.135768   3139.000000
   44.168192   3127.000000
   44.200616   3015.000000
   44.233040   3083.000000
   44.265464   2990.000000
   44.297888   3090.000000
   44.330312   3153.000000
   44.362736   3137.000000
   44.395160   3199.000000
   44.427584   3101.000000
   44.460008   3154.000000
   44.492432   3079.000000
   44.524856   3213.000000
   44.557280   3156.000000
   44.589704   3117.000000
   44.622128   3208.000000
   44.654552   3192.000000
   44.686976   3142.000000
   44.719400   3172.000000
   44.751824   3158.000000
   44.784248   3192.000000
   44.816672   3167.000000
   44.849096   3190.000000
   44.881520   3235.000000
   44.913944   3160.000000
   44.946368   3301.000000
   44.978792   3133.000000
   45.011216   3331.000000
   45.043640   3294.000000
   45.076064   3286.000000
   45.108488   3403.000000
   45.140912   3384.000000
   45.173336   3330.000000
   45.205760   3360.000000
   45.238184   3288.000000
   45.270608   3435.000000
   45.303032   3341.000000
   45.335456   3380.000000
   45.367880   3436.000000
   45.400304   3338.000000
   45.432728   3321.000000
   45.465152   3250.000000
   45.497576   3266.000000
   45.530000   3216.000000
   45.562424   3239.000000
   45.594848   3197.000000
   45.627272   3250.000000
   45.659696   3253.000000
   45.692120   3139.000000
   45.724544   3150.000000
   45.756968   3147.000000
   45.789392   3143.000000
   45.821816   3167.000000
   45.854240   3142.000000
   45.886664   2958.000000
   45.919088   3105.000000
   45.951512   3171.000000
   45.983936   3154.000000
   46.016360   3124.000000
   46.048784   3090.000000
   46.081208   3105.000000
   46.113632   3097.000000
   46.146056   3197.000000
   46.178480   3066.000000
   46.210904   3060.000000
   46.243328   3106.000000
   46.275752   3162.000000
   46.308176   3051.000000
   46.340600   3085.000000
   46.373024   3146.000000
   46.405448   3134.000000
   46.437872   3009.000000
   46.470296   3102.000000
   46.502720   3055.000000
   46.535144   2989.000000
   46.567568   3072.000000
   46.599992   3095.000000
   46.632416   3126.000000
   46.664840   3041.000000
   46.697264   3137.000000
   46.729688   3027.000000
   46.762112   3029.000000
   46.794536   3133.000000
   46.826960   3141.000000
   46.859384   3035.000000
   46.891808   3095.000000
   46.924232   3077.000000
   46.956656   3068.000000
   46.989080   3060.000000
   47.021504   2955.000000
   47.053928   3033.000000
   47.086352   3205.000000
   47.118776   3123.000000
   47.151200   3036.000000
   47.183624   3164.000000
   47.216048   3085.000000
   47.248472   3093.000000
   47.280896   3068.000000
   47.313320   3050.000000
   47.345744   3091.000000
   47.378168   3189.000000
   47.410592   3024.000000
   47.443016   3119.000000
   47.475440   3037.000000
   47.507864   3112.000000
   47.540288   3103.000000
   47.572712   3032.000000
   47.605136   3071.000000
   47.637560   3068.000000
   47.669984   3064.000000
   47.702408   2998.000000
   47.734832   3047.000000
   47.767256   3066.000000
   47.799680   3153.000000
   47.832104   3132.000000
   47.864528   3091.000000
   47.896952   3034.000000
   47.929376   3123.000000
   47.961800   3080.000000
   47.994224   3116.000000
   48.026648   3043.000000
   48.059072   3057.000000
   48.091496   3156.000000
   48.123920   3087.000000
   48.156344   3048.000000
   48.188768   3161.000000
   48.221192   3085.000000
   48.253616   3045.000000
   48.286040   3085.000000
   48.318464   3043.000000
   48.350888   3126.000000
   48.383312   3092.000000
   48.415736   3115.000000
   48.448160   3090.000000
   48.480584   2961.000000
   48.513008   3015.000000
   48.545432   2922.000000
   48.577856   2978.000000
   48.610280   3121.000000
   48.642704   3140.000000
   48.675128   3037.000000
   48.707552   3105.000000
   48.739976   3024.000000
   48.772400   3201.000000
   48.804824   3070.000000
   48.837248   2992.000000
   48.869672   3133.000000
   48.902096   3048.000000
   48.934520   3115.000000
   48.966944   3059.000000
   48.999368   3038.000000
   49.031792   3135.000000
   49.064216   3091.000000
   49.096640   3119.000000
   49.129064   3144.000000
   49.161488   3200.000000
   49.193912   3065.000000
   49.226336   3056.000000
   49.258760   3097.000000
   49.291184   3102.000000
   49.323608   3009.000000
   49.356032   3099.000000
   49.388456   3083.000000
   49.420880   3105.000000
   49.453304   3153.000000
   49.485728   3072.000000
   49.518152   3136.000000
   49.550576   3179.000000
   49.583000   3179.000000
   49.615424   3182.000000
   49.647848   3113.000000
   49.680272   3207.000000
   49.712696   3262.000000
   49.745120   3174.000000
   49.777544   3303.000000
   49.809968   3176.000000
   49.842392   3250.000000
   49.874816   3134.000000
   49.907240   3192.000000
   49.939664   3307.000000
   49.972088   3303.000000
   50.004512   3255.000000
   50.036936   3239.000000
   50.069360   3216.000000
   50.101784   3185.000000
   50.134208   3089.000000
   50.166632   3111.000000
   50.199056   3197.000000
   50.231480   3183.000000
   50.263904   3228.000000
   50.296328   3130.000000
   50.328752   3099.000000
   50.361176   3178.000000
   50.393600   3116.000000
   50.426024   3247.000000
   50.458448   3172.000000
   50.490872   3175.000000
   50.523296   3212.000000
   50.555720   3175.000000
   50.588144   3104.000000
   50.620568   3215.000000
   50.652992   3196.000000
   50.685416   3100.000000
   50.717840   3238.000000
   50.750264   3139.000000
   50.782688   3162.000000
   50.815112   3166.000000
   50.847536   3245.000000
   50.879960   3235.000000
   50.912384   3214.000000
   50.944808   3266.000000
   50.977232   3233.000000
   51.009656   3301.000000
   51.042080   3141.000000
   51.074504   3141.000000
   51.106928   3256.000000
   51.139352   3240.000000
   51.171776   3313.000000
   51.204200   3261.000000
   51.236624   3239.000000
   51.269048   3448.000000
   51.301472   3415.000000
   51.333896   3279.000000
   51.366320   3457.000000
   51.398744   3520.000000
   51.431168   3407.000000
   51.463592   3523.000000
   51.496016   3467.000000
   51.528440   3526.000000
   51.560864   3616.000000
   51.593288   3647.000000
   51.625712   3607.000000
   51.658136   3708.000000
   51.690560   3633.000000
   51.722984   3800.000000
   51.755408   3743.000000
   51.787832   3789.000000
   51.820256   3793.000000
   51.852680   3918.000000
   51.885104   3721.000000
   51.917528   3698.000000
   51.949952   3607.000000
   51.982376   3640.000000
   52.014800   3554.000000
   52.047224   3614.000000
   52.079648   3495.000000
   52.112072   3395.000000
   52.144496   3470.000000
   52.176920   3483.000000
   52.209344   3476.000000
   52.241768   3481.000000
   52.274192   3447.000000
   52.306616   3351.000000
   52.339040   3373.000000
   52.371464   3304.000000
   52.403888   3294.000000
   52.436312   3325.000000
   52.468736   3223.000000
   52.501160   3328.000000
   52.533584   3219.000000
   52.566008   3264.000000
   52.598432   3310.000000
   52.630856   3231.000000
   52.663280   3184.000000
   52.695704   3169.000000
   52.728128   3147.000000
   52.760552   3127.000000
   52.792976   3074.000000
   52.825400   3243.000000
   52.857824   3151.000000
   52.890248   3125.000000
   52.922672   3106.000000
   52.955096   3066.000000
   52.987520   3184.000000
   53.019944   3145.000000
   53.052368   3056.000000
   53.084792   3190.000000
   53.117216   3163.000000
   53.149640   3050.000000
   53.182064   3128.000000
   53.214488   3129.000000
   53.246912   3091.000000
   53.279336   3057.000000
   53.311760   3129.000000
   53.344184   3119.000000
   53.376608   3105.000000
   53.409032   3141.000000
   53.441456   3072.000000
   53.473880   3110.000000
   53.506304   3107.000000
   53.538728   3076.000000
   53.571152   3074.000000
   53.603576   3140.000000
   53.636000   3161.000000
   53.668424   3060.000000
   53.700848   3151.000000
   53.733272   3054.000000
   53.765696   3026.000000
   53.798120   3178.000000
   53.830544   3034.000000
   53.862968   3157.000000
   53.895392   3083.000000
   53.927816   2970.000000
   53.960240   3046.000000
   53.992664   3030.000000
   54.025088   3043.000000
   54.057512   3009.000000
   54.089936   3048.000000
   54.122360   3095.000000
   54.154784   3037.000000
   54.187208   3040.000000
   54.219632   3033.000000
   54.252056   3080.000000
   54.284480   3054.000000
   54.316904   3083.000000
   54.349328   2988.000000
   54.381752   3052.000000
   54.414176   2972.000000
   54.446600   3011.000000
   54.479024   3093.000000
   54.511448   2988.000000
   54.543872   3104.000000
   54.576296   2933.000000
   54.608720   3046.000000
   54.641144   3087.000000
   54.673568   3001.000000
   54.705992   3058.000000
   54.738416   3091.000000
   54.770840   2998.000000
   54.803264   3103.000000
   54.835688   3070.000000
   54.868112   3163.000000
   54.900536   3105.000000
   54.932960   2981.000000
   54.965384   3001.000000
   54.997808   2991.000000
   55.030232   3046.000000
   55.062656   3024.000000
   55.095080   3130.000000
   55.127504   3074.000000
   55.159928   3117.000000
   55.192352   3115.000000
   55.224776   3104.000000
   55.257200   3027.000000
   55.289624   3021.000000
   55.322048   3043.000000
   55.354472   3066.000000
   55.386896   3076.000000
   55.419320   3117.000000
   55.451744   3007.000000
   55.484168   3002.000000
   55.516592   3043.000000
   55.549016   3036.000000
   55.581440   3086.000000
   55.613864   2959.000000
   55.646288   3042.000000
   55.678712   3046.000000
   55.711136   3061.000000
   55.743560   3099.000000
   55.775984   3110.000000
   55.808408   3000.000000
   55.840832   3072.000000
   55.873256   2990.000000
   55.905680   2957.000000
   55.938104   3089.000000
   55.970528   3062.000000
   56.002952   2973.000000
   56.035376   3015.000000
   56.067800   3007.000000
   56.100224   3012.000000
   56.132648   2925.000000
   56.165072   3048.000000
   56.197496   2939.000000
   56.229920   2963.000000
   56.262344   2955.000000
   56.294768   3088.000000
   56.327192   2982.000000
   56.359616   3100.000000
   56.392040   3039.000000
   56.424464   3155.000000
   56.456888   3007.000000
   56.489312   2932.000000
   56.521736   3030.000000
   56.554160   3062.000000
   56.586584   3050.000000
   56.619008   2967.000000
   56.651432   3117.000000
   56.683856   3160.000000
   56.716280   3054.000000
   56.748704   3067.000000
   56.781128   2989.000000
   56.813552   3075.000000
   56.845976   3054.000000
   56.878400   3000.000000
   56.910824   3055.000000
   56.943248   3040.000000
   56.975672   3104.000000
   57.008096   3029.000000
   57.040520   3010.000000
   57.072944   3034.000000
   57.105368   3060.000000
   57.137792   2968.000000
   57.170216   3023.000000
   57.202640   3037.000000
   57.235064   2940.000000
   57.267488   3081.000000
   57.299912   2990.000000
   57.332336   3091.000000
   57.364760   2913.000000
   57.397184   3075.000000
   57.429608   2935.000000
   57.462032   2914.000000
   57.494456   2958.000000
   57.526880   3129.000000
   57.559304   3053.000000
   57.591728   2981.000000
   57.624152   3121.000000
   57.656576   3061.000000
   57.689000   3053.000000
   57.721424   3036.000000
   57.753848   3035.000000
   57.786272   2962.000000
   57.818696   3001.000000
   57.851120   3019.000000
   57.883544   3008.000000
   57.915968   3058.000000
   57.948392   3116.000000
   57.980816   3002.000000
   58.013240   3103.000000
   58.045664   3113.000000
   58.078088   3135.000000
   58.110512   3038.000000
   58.142936   3058.000000
   58.175360   3038.000000
   58.207784   3118.000000
   58.240208   3041.000000
   58.272632   3093.000000
   58.305056   3053.000000
   58.337480   3098.000000
   58.369904   2986.000000
   58.402328   3091.000000
   58.434752   3084.000000
   58.467176   3045.000000
   58.499600   3086.000000
   58.532024   3009.000000
   58.564448   3065.000000
   58.596872   2999.000000
   58.629296   3112.000000
   58.661720   3116.000000
   58.694144   3062.000000
   58.726568   3145.000000
   58.758992   3086.000000
   58.791416   3067.000000
   58.823840   3134.000000
   58.856264   3063.000000
   58.888688   3058.000000
   58.921112   3053.000000
   58.953536   3125.000000
   58.985960   3120.000000
   59.018384   3129.000000
   59.050808   3065.000000
   59.083232   3113.000000
   59.115656   3019.000000
   59.148080   3066.000000
   59.180504   3109.000000
   59.212928   3034.000000
   59.245352   3030.000000
   59.277776   3149.000000
   59.310200   3063.000000
   59.342624   3119.000000
   59.375048   3198.000000
   59.407472   3188.000000
   59.439896   3058.000000
   59.472320   3077.000000
   59.504744   3090.000000
   59.537168   3128.000000
   59.569592   3231.000000
   59.602016   3112.000000
   59.634440   3173.000000
   59.666864   3078.000000
   59.699288   3102.000000
   59.731712   3182.000000
   59.764136   3099.000000
   59.796560   3125.000000
   59.828984   3143.000000
   59.861408   3076.000000
   59.893832   3154.000000
   59.926256   3093.000000
   59.958680   3277.000000
   59.991104   3233.000000
   60.023528   3076.000000
   60.055952   3187.000000
